# Supplementary material for: Hybrid Computational Modeling with Multi-Level Validation Identifies TK1–VIM as a Robust Therapeutic Pair in Triple-Negative Breast Cancer
Source: Int J Mol Sci. 2026 Jun 15;27(12):5385. doi: 10.3390/ijms27125385 (PMC13299279; doi:10.3390/ijms27125385)
Supplement: Supplementary file 1 [file ijms-27-05385-s001.zip]

Archive with 9 entries (9 files):
- 0_verify_mammary_ontologies (Supplementary Code S6).py
- alphagenome_v2_results.json
- alphagenome_v3_results.json
- Supplementary Table S2.xlsx
- Supplementary_Data_AlphaGenome_v3_Raw.xlsx
- Supplementary_Table_S1_Genes_and_Interactions.xlsx
- Supplementary_Table_S3_Sensitivity_Analysis.xlsx
- Supplementary_Table_S4_Boolean_vs_AlphaGenome_Comparison.xlsx
- Supplementary_Table_S5_Ontology_Audit.xlsx
