# Supplementary material for: Hybrid Computational Modeling with Multi-Level Validation Identifies TK1–VIM as a Robust Therapeutic Pair in Triple-Negative Breast Cancer
Source: Int J Mol Sci. 2026 Jun 15;27(12):5385. doi: 10.3390/ijms27125385 (PMC13299279; doi:10.3390/ijms27125385)
Supplement: Supplementary file 1 [file ijms-27-05385-s001.zip › 0_verify_mammary_ontologies (Supplementary Code S6).py]

"""
STAGE 0 - PRE-FLIGHT CHECK
Verify which mammary-tissue ontologies are actually available in AlphaGenome v2.

PURPOSE:
  Before re-running the full AlphaGenome analysis with corrected ontologies,
  this script confirms which UBERON / CL terms for mammary tissue are
  supported in the user's AlphaGenome v2 instance.

USAGE:
  Set ALPHAGENOME_API_KEY in your environment, then run:
      python 0_verify_mammary_ontologies.py

OUTPUT:
  Prints a curated list of mammary-tissue terms that are confirmed available.
  These are the terms you should pass to the corrected analysis script.
"""

import os
import sys
import pandas as pd

# ====================== IMPORT ALPHAGENOME ======================
try:
    from alphagenome.data import genome
    from alphagenome.models import dna_client
    print("✓ AlphaGenome imported successfully")
except ImportError as e:
    print(f"✗ Error importing AlphaGenome: {e}")
    print("   Run: pip install alphagenome")
    sys.exit(1)

# ====================== API KEY ======================
API_KEY = os.getenv('ALPHAGENOME_API_KEY')
if not API_KEY:
    print("✗ ALPHAGENOME_API_KEY environment variable not set.")
    print("   Set with one of:")
    print("     export ALPHAGENOME_API_KEY='your_key'    (Linux/Mac)")
    print("     $env:ALPHAGENOME_API_KEY='your_key'      (PowerShell)")
    sys.exit(1)

# ====================== CANDIDATE TERMS TO VERIFY ======================
# Curated list of mammary-tissue ontology terms that COULD be in AlphaGenome.
# We will check each one against the actual model metadata.
CANDIDATES = {
    # ----- Tissue-level UBERON -----
    'UBERON:0001911': 'mammary gland (canonical UBERON; suggested by Reviewer 3)',
    'UBERON:0000310': 'breast (general)',
    'UBERON:0008367': 'breast epithelium',
    'UBERON:0008424': 'inguinal mammary gland',
    # ----- Cell-type level CL -----
    'CL:0002327': 'mammary gland epithelial cell',
    'CL:0002326': 'luminal epithelial cell of mammary gland',
    'CL:0002324': 'myoepithelial cell of mammary gland',
    'CL:0002451': 'mammary stem cell',
    'CL:0002555': 'fibroblast of mammary gland',
    'CL:2000071': 'mammary microvascular endothelial cell',
    'CL:0002617': 'adipocyte of breast',
    'CL:0002580': 'preadipocyte of the breast',
    'NTR:0003079': 'fibroblast of breast',
    # ----- Reference: the INCORRECT term originally used (for documentation) -----
    'UBERON:0002107': 'liver (THIS IS WRONG — was incorrectly used as mammary in v1)',
}

# ====================== CONNECT + GET METADATA ======================
print("\nConnecting to AlphaGenome v2 ...")
try:
    model = dna_client.create(API_KEY)
    print("✓ Connected.")
except Exception as e:
    print(f"✗ Failed to initialize client: {e}")
    sys.exit(1)

print("\nFetching output metadata catalog (this may take a moment) ...")
try:
    metadata = model.output_metadata(dna_client.Organism.HOMO_SAPIENS).concatenate()
    rna_meta = metadata.rna_seq if hasattr(metadata, 'rna_seq') else metadata
    supported = set(rna_meta['ontology_curie'].dropna().unique())
    print(f"✓ Catalog loaded. {len(supported):,} unique ontology terms found.")
except Exception as e:
    print(f"✗ Failed to fetch metadata: {e}")
    sys.exit(1)

# ====================== CHECK EACH CANDIDATE ======================
print("\n" + "="*78)
print("VERIFICATION OF MAMMARY-TISSUE ONTOLOGY TERMS IN ALPHAGENOME v2")
print("="*78)

available_terms = []
unavailable_terms = []

for term, description in CANDIDATES.items():
    in_catalog = term in supported
    n_tracks = int((rna_meta['ontology_curie'] == term).sum()) if in_catalog else 0

    if in_catalog:
        status = f"✓ AVAILABLE ({n_tracks} RNA-seq track{'s' if n_tracks != 1 else ''})"
        available_terms.append((term, description, n_tracks))
    else:
        status = "✗ NOT in catalog"
        unavailable_terms.append((term, description))

    print(f"  {term:25s}  {status:35s}  {description}")

# ====================== RECOMMENDATION ======================
print("\n" + "="*78)
print("RECOMMENDED ONTOLOGY TERMS FOR THE CORRECTED ANALYSIS")
print("="*78)

# Filter out the wrong liver term from the recommendation
mammary_available = [
    (t, d, n) for t, d, n in available_terms
    if t != 'UBERON:0002107'
]

if not mammary_available:
    print("\n⚠️  No mammary-tissue terms are available in this AlphaGenome v2 instance.")
    print("    This is unexpected — please contact AlphaGenome support before proceeding.")
    sys.exit(2)

# Sort by n_tracks descending, then prioritize tissue-level over cell-type
def sort_key(item):
    t, d, n = item
    is_uberon = t.startswith('UBERON:')
    return (-n, not is_uberon)  # more tracks first, UBERON before CL

mammary_available.sort(key=sort_key)

total_tracks = sum(n for _, _, n in mammary_available)
print(f"\nUse these {len(mammary_available)} terms together "
      f"(total {total_tracks} RNA-seq tracks) for robust statistics:\n")
print("    CANDIDATE_ONTOLOGIES = [")
for t, d, n in mammary_available:
    comment = f"  # {d} ({n} tracks)"
    print(f"        '{t}',{' ' * max(1, 18 - len(t))}{comment}")
print("    ]")

# ====================== EXPORT AS CSV ======================
out = pd.DataFrame([
    {'term': t, 'description': d, 'n_tracks': n, 'status': 'available'}
    for t, d, n in available_terms
] + [
    {'term': t, 'description': d, 'n_tracks': 0, 'status': 'not_in_catalog'}
    for t, d in unavailable_terms
])
out_path = 'mammary_ontology_audit.csv'
out.to_csv(out_path, index=False)
print(f"\n✓ Audit log saved to: {out_path}")
print("  (Will be referenced in Supplementary Table S5 / Audit Log.)")
