# Supplementary material for: Hybrid Computational Modeling with Multi-Level Validation Identifies TK1–VIM as a Robust Therapeutic Pair in Triple-Negative Breast Cancer
Source: Int J Mol Sci. 2026 Jun 15;27(12):5385. doi: 10.3390/ijms27125385 (PMC13299279; doi:10.3390/ijms27125385)
Supplement: Supplementary file 1 [file ijms-27-05385-s001.zip › alphagenome_v2_results.json]

{
  "metadata": {
    "version": "2.0",
    "timestamp": "2026-04-27T19:26:15.033045",
    "purpose": "Characterize biological impact of TK1/VIM inhibition in normal mammary tissue \u2014 therapeutic window estimation",
    "ontology_used": "UBERON:0002107",
    "note": "AlphaGenome is used here to assess IMPACT on normal tissue, not to validate the mathematical selection (done by SDP + Boolean simulation). No TNBC-specific ontology exists in AlphaGenome (ENCODE/GTEx classify by cell/tissue type, not by clinical tumor subtype). UBERON:0002107 (mammary gland) is the best available approximation and intentionally represents normal tissue \u2014 the relevant context for safety evaluation."
  },
  "normal_expression": {
    "TK1": {
      "gene_name": "TK1",
      "chromosome": "chr17",
      "interval_start": "7315701",
      "interval_end": "7839989",
      "seq_length": "524288",
      "ontology_terms": "['UBERON:0002107']",
      "n_tracks": "5",
      "overall_mean": "0.08866360038518906",
      "overall_std": "0.8420063257217407",
      "overall_max": "29.375",
      "atac_mean": "0.07228116691112518",
      "timestamp": "2026-04-27T19:18:18.100997",
      "analysis_type": "normal_tissue_baseline",
      "interpretation": "Reference expression in normal mammary tissue. Low values indicate that inhibition of this gene will have minimal impact on normal cells (low risk of side effects)."
    },
    "VIM": {
      "gene_name": "VIM",
      "chromosome": "chr10",
      "interval_start": "17008114",
      "interval_end": "17532402",
      "seq_length": "524288",
      "ontology_terms": "['UBERON:0002107']",
      "n_tracks": "5",
      "overall_mean": "0.030746638774871826",
      "overall_std": "0.6930772066116333",
      "overall_max": "31.25",
      "atac_mean": "0.034138381481170654",
      "timestamp": "2026-04-27T19:18:19.463327",
      "analysis_type": "normal_tissue_baseline",
      "interpretation": "Reference expression in normal mammary tissue. Low values indicate that inhibition of this gene will have minimal impact on normal cells (low risk of side effects)."
    }
  },
  "inhibition_on_normal": {
    "TK1": {
      "gene_name": "TK1",
      "variant_position": "7577545",
      "promoter_offset": "300",
      "ontology_terms": "['UBERON:0002107']",
      "ref_mean": "0.08854261785745621",
      "alt_mean": "0.08868254721164703",
      "mean_log2fc": "0.0001369625679217279",
      "max_abs_log2fc": "0.3642132580280304",
      "direction": "upregulation",
      "magnitude": "0.0001369625679217279",
      "timestamp": "2026-04-27T19:18:30.028472",
      "analysis_type": "inhibition_effect_normal_tissue",
      "interpretation": "Estimated inhibition effect of TK1 in normal mammary tissue. Mean Log2FC of 0.0001 (upregulation). A value close to zero indicates that inhibition of this gene has minimal impact on normal cells \u2014 low risk of side effects."
    },
    "VIM": {
      "gene_name": "VIM",
      "variant_position": "17269958",
      "promoter_offset": "300",
      "ontology_terms": "['UBERON:0002107']",
      "ref_mean": "0.030798429623246193",
      "alt_mean": "0.03078274428844452",
      "mean_log2fc": "-0.0011583860032260418",
      "max_abs_log2fc": "0.2571578919887543",
      "direction": "downregulation",
      "magnitude": "0.0011583860032260418",
      "timestamp": "2026-04-27T19:18:31.000927",
      "analysis_type": "inhibition_effect_normal_tissue",
      "interpretation": "Estimated inhibition effect of VIM in normal mammary tissue. Mean Log2FC of -0.0012 (downregulation). A value close to zero indicates that inhibition of this gene has minimal impact on normal cells \u2014 low risk of side effects."
    }
  },
  "comparison": {
    "TK1_normal_mean": "0.08866360038518906",
    "VIM_normal_mean": "0.030746638774871826",
    "TK1_VIM_ratio": "2.883684328371229",
    "n_tracks_TK1": "5",
    "n_tracks_VIM": "5",
    "timestamp": "2026-04-27T19:18:31.003927",
    "interpretation": "{'VIM_safety': 'VIM shows virtually null expression in normal mammary tissue (mean: 0.030747). Inhibition of VIM is highly selective for cells in active EMT state (TNBC phenotype), with minimal expected impact on quiescent normal epithelial cells.', 'TK1_safety': 'TK1 shows detectable expression in normal mammary tissue (mean: 0.088664). However, TK1 is a cell-cycle dependent enzyme, virtually absent in quiescent cells. The tumor/normal difference is p < 0.0001 by IHC.', 'differential': 'TK1/VIM ratio in normal tissue: 2.9x. This differential confirms that VIM is the target with the highest tumor specificity and lowest risk of side effects in healthy tissue.'}"
  },
  "available_ontologies": [
    "UBERON:0002107",
    "UBERON:0000310",
    "CL:0002327"
  ],
  "breast_tracks_found": {
    "ontology_curie": {
      "0": "UBERON:0008367",
      "1": "CL:0002166",
      "2": "CL:0002167",
      "3": "CL:0000307",
      "4": "CL:0000575",
      "5": "CL:0002224",
      "6": "CL:0002231",
      "7": "CL:0002252",
      "8": "CL:0002304",
      "9": "CL:0002306",
      "10": "CL:0002327",
      "11": "CL:0002328",
      "12": "CL:0002368",
      "13": "CL:0002536",
      "14": "CL:0002555",
      "15": "CL:0002563",
      "16": "CL:0002565",
      "17": "CL:0002577",
      "18": "CL:0002580",
      "19": "CL:0002584",
      "20": "CL:0002586",
      "21": "CL:0002617",
      "22": "CL:0002621",
      "23": "CL:1000494",
      "24": "UBERON:0000310",
      "25": "CL:0000653",
      "26": "CL:0000706",
      "27": "CL:0002327",
      "28": "CL:0002518",
      "29": "CL:0002324",
      "30": "CL:0002326",
      "31": "CL:0002368",
      "32": "CL:0002451",
      "33": "CL:0010002",
      "34": "CL:0010003",
      "35": "CL:2000071",
      "36": "CL:2000094",
      "37": "NTR:0003013",
      "38": "NTR:0003079"
    },
    "biosample_name": {
      "0": "breast epithelium",
      "1": "epithelial cell of Malassez",
      "2": "olfactory epithelial cell",
      "3": "tracheal epithelial cell",
      "4": "corneal epithelial cell",
      "5": "lens epithelial cell",
      "6": "epithelial cell of prostate",
      "7": "epithelial cell of esophagus",
      "8": "non-pigmented ciliary epithelial cell",
      "9": "epithelial cell of proximal tubule",
      "10": "mammary gland epithelial cell",
      "11": "bronchial epithelial cell",
      "12": "respiratory epithelial cell",
      "13": "amniotic epithelial cell",
      "14": "fibroblast of mammary gland",
      "15": "intestinal epithelial cell",
      "16": "iris pigment epithelial cell",
      "17": "placental epithelial cell",
      "18": "preadipocyte of the breast",
      "19": "renal cortical epithelial cell",
      "20": "retinal pigment epithelial cell",
      "21": "adipocyte of breast",
      "22": "gingival epithelial cell",
      "23": "nephron tubule epithelial cell",
      "24": "breast",
      "25": "glomerular visceral epithelial cell",
      "26": "choroid plexus epithelial cell",
      "27": "mammary epithelial cell",
      "28": "kidney epithelial cell",
      "29": "myoepithelial cell of mammary gland",
      "30": "luminal epithelial cell of mammary gland",
      "31": "airway epithelial cell",
      "32": "mammary stem cell",
      "33": "epithelial cell of umbilical artery",
      "34": "epithelial cell of alveolus of lung",
      "35": "mammary microvascular endothelial cell",
      "36": "nasal cavity respiratory epithelium epithelial cell of viscerocranial mucosa",
      "37": "placental basal plate",
      "38": "fibroblast of breast"
    }
  }
}
