# Supplementary material for: Hybrid Computational Modeling with Multi-Level Validation Identifies TK1–VIM as a Robust Therapeutic Pair in Triple-Negative Breast Cancer
Source: Int J Mol Sci. 2026 Jun 15;27(12):5385. doi: 10.3390/ijms27125385 (PMC13299279; doi:10.3390/ijms27125385)
Supplement: Supplementary file 1 [file ijms-27-05385-s001.zip › alphagenome_v3_results.json]

{
  "metadata": {
    "version": "3.0",
    "corrected_from_v2": true,
    "timestamp": "2026-05-18T06:18:38.807993",
    "purpose": "Characterize biological impact of TK1/VIM inhibition in normal mammary tissue \u2014 therapeutic window estimation.",
    "ontology_terms_used": {
      "mammary_epithelium": [
        "CL:0002327",
        "UBERON:0008367",
        "CL:0002324",
        "CL:0002326",
        "CL:0002451"
      ],
      "mammary_stroma": [
        "CL:0002555",
        "CL:2000071",
        "NTR:0003079"
      ],
      "all_mammary_pool": [
        "CL:0002327",
        "UBERON:0008367",
        "CL:0002324",
        "CL:0002326",
        "CL:0002451",
        "CL:0002555",
        "CL:2000071",
        "NTR:0003079",
        "UBERON:0000310",
        "CL:0002617",
        "CL:0002580"
      ]
    },
    "note": "CORRECTION NOTE: Version 2 of this analysis incorrectly used UBERON:0002107 (which maps to LIVER, not mammary gland) as the ontology term for normal mammary tissue. This version (v3) corrects the error by using anatomically appropriate mammary-tissue terms, stratified into epithelial and stromal compartments. UBERON:0001911 (mammary gland, canonical) \u2014 suggested by Reviewer 3 \u2014 is not present in the AlphaGenome v2 catalog of tracks; the most specific available mammary terms were used instead. AlphaGenome is used here to assess IMPACT on normal tissue, not to validate the mathematical target selection (done by SDP + Boolean simulation)."
  },
  "normal_expression_stratified": {
    "TK1_epithelium": {
      "gene_name": "TK1_epithelium",
      "chromosome": "chr17",
      "interval_start": "7315701",
      "interval_end": "7839989",
      "seq_length": "524288",
      "ontology_terms": "['CL:0002327', 'UBERON:0008367', 'CL:0002324', 'CL:0002326', 'CL:0002451']",
      "n_tracks": "13",
      "overall_mean": "0.15945138037204742",
      "overall_std": "1.6685963869094849",
      "overall_max": "77.5",
      "atac_mean": "0.08003921806812286",
      "timestamp": "2026-05-18T06:13:12.756483",
      "analysis_type": "normal_tissue_baseline",
      "interpretation": "Reference expression in normal mammary tissue. Low values indicate that inhibition of this gene will have minimal impact on normal cells (low risk of side effects)."
    },
    "VIM_epithelium": {
      "gene_name": "VIM_epithelium",
      "chromosome": "chr10",
      "interval_start": "17008114",
      "interval_end": "17532402",
      "seq_length": "524288",
      "ontology_terms": "['CL:0002327', 'UBERON:0008367', 'CL:0002324', 'CL:0002326', 'CL:0002451']",
      "n_tracks": "13",
      "overall_mean": "0.1426161378622055",
      "overall_std": "3.419909954071045",
      "overall_max": "160.0",
      "atac_mean": "0.03503049910068512",
      "timestamp": "2026-05-18T06:13:14.482022",
      "analysis_type": "normal_tissue_baseline",
      "interpretation": "Reference expression in normal mammary tissue. Low values indicate that inhibition of this gene will have minimal impact on normal cells (low risk of side effects)."
    },
    "TK1_stroma": {
      "gene_name": "TK1_stroma",
      "chromosome": "chr17",
      "interval_start": "7315701",
      "interval_end": "7839989",
      "seq_length": "524288",
      "ontology_terms": "['CL:0002555', 'CL:2000071', 'NTR:0003079']",
      "n_tracks": "2",
      "overall_mean": "0.14607849717140198",
      "overall_std": "2.1821656227111816",
      "overall_max": "78.5",
      "atac_mean": "nan",
      "timestamp": "2026-05-18T06:13:16.026747",
      "analysis_type": "normal_tissue_baseline",
      "interpretation": "Reference expression in normal mammary tissue. Low values indicate that inhibition of this gene will have minimal impact on normal cells (low risk of side effects)."
    },
    "VIM_stroma": {
      "gene_name": "VIM_stroma",
      "chromosome": "chr10",
      "interval_start": "17008114",
      "interval_end": "17532402",
      "seq_length": "524288",
      "ontology_terms": "['CL:0002555', 'CL:2000071', 'NTR:0003079']",
      "n_tracks": "2",
      "overall_mean": "0.31714928150177",
      "overall_std": "7.684359550476074",
      "overall_max": "255.0",
      "atac_mean": "nan",
      "timestamp": "2026-05-18T06:13:17.054605",
      "analysis_type": "normal_tissue_baseline",
      "interpretation": "Reference expression in normal mammary tissue. Low values indicate that inhibition of this gene will have minimal impact on normal cells (low risk of side effects)."
    }
  },
  "multi_tissue_specificity": {
    "TK1": {
      "gene_name": "TK1",
      "interval_start": "7315701",
      "interval_end": "7839989",
      "tissue_results": "{'mammary_epithelium': {'ontology': 'CL:0002327', 'mean': 0.13756489753723145, 'max': 67.5, 'n_tracks': 4}, 'liver': {'ontology': 'UBERON:0002107', 'mean': 0.08866360038518906, 'max': 29.375, 'n_tracks': 5}, 'skeletal_muscle': {'ontology': 'UBERON:0001134', 'mean': 0.028137043118476868, 'max': 14.875, 'n_tracks': 2}, 'brain': {'ontology': 'UBERON:0000955', 'mean': 0.1731153428554535, 'max': 47.0, 'n_tracks': 2}, 'heart': {'ontology': 'UBERON:0000948', 'mean': 0.08133023977279663, 'max': 18.75, 'n_tracks': 5}}",
      "timestamp": "2026-05-18T06:13:23.414464",
      "analysis_type": "multi_tissue_specificity"
    },
    "VIM": {
      "gene_name": "VIM",
      "interval_start": "17008114",
      "interval_end": "17532402",
      "tissue_results": "{'mammary_epithelium': {'ontology': 'CL:0002327', 'mean': 0.13821522891521454, 'max': 138.0, 'n_tracks': 4}, 'liver': {'ontology': 'UBERON:0002107', 'mean': 0.030746638774871826, 'max': 31.25, 'n_tracks': 5}, 'skeletal_muscle': {'ontology': 'UBERON:0001134', 'mean': 0.05067586153745651, 'max': 41.0, 'n_tracks': 2}, 'brain': {'ontology': 'UBERON:0000955', 'mean': 0.0701657086610794, 'max': 85.0, 'n_tracks': 2}, 'heart': {'ontology': 'UBERON:0000948', 'mean': 0.06236078590154648, 'max': 79.5, 'n_tracks': 5}}",
      "timestamp": "2026-05-18T06:13:26.804452",
      "analysis_type": "multi_tissue_specificity"
    }
  },
  "inhibition_on_normal_epithelium": {
    "TK1": {
      "gene_name": "TK1",
      "variant_position": "7577545",
      "promoter_offset": "300",
      "ontology_terms": "['CL:0002327', 'UBERON:0008367', 'CL:0002324', 'CL:0002326', 'CL:0002451']",
      "ref_mean": "0.15922726690769196",
      "alt_mean": "0.15946534276008606",
      "mean_log2fc": "2.917538040492218e-06",
      "max_abs_log2fc": "0.37984806299209595",
      "direction": "upregulation",
      "magnitude": "2.917538040492218e-06",
      "timestamp": "2026-05-18T06:13:28.955264",
      "analysis_type": "inhibition_effect_normal_tissue",
      "interpretation": "Estimated inhibition effect of TK1 in normal mammary tissue. Mean Log2FC of 0.0000 (upregulation). A value close to zero indicates that inhibition of this gene has minimal impact on normal cells \u2014 low risk of side effects."
    },
    "VIM": {
      "gene_name": "VIM",
      "variant_position": "17269958",
      "promoter_offset": "300",
      "ontology_terms": "['CL:0002327', 'UBERON:0008367', 'CL:0002324', 'CL:0002326', 'CL:0002451']",
      "ref_mean": "0.1427735686302185",
      "alt_mean": "0.1427031010389328",
      "mean_log2fc": "0.0005426773568615317",
      "max_abs_log2fc": "0.3647642433643341",
      "direction": "upregulation",
      "magnitude": "0.0005426773568615317",
      "timestamp": "2026-05-18T06:13:30.917527",
      "analysis_type": "inhibition_effect_normal_tissue",
      "interpretation": "Estimated inhibition effect of VIM in normal mammary tissue. Mean Log2FC of 0.0005 (upregulation). A value close to zero indicates that inhibition of this gene has minimal impact on normal cells \u2014 low risk of side effects."
    }
  },
  "stratified_comparison": {
    "epithelium": {
      "TK1_mean": 0.15945138037204742,
      "VIM_mean": 0.1426161378622055,
      "TK1_VIM_ratio": 1.118045845036892,
      "n_tracks_TK1": 13,
      "n_tracks_VIM": 13,
      "ontology_terms_used": [
        "CL:0002327",
        "UBERON:0008367",
        "CL:0002324",
        "CL:0002326",
        "CL:0002451"
      ]
    },
    "stroma": {
      "TK1_mean": 0.14607849717140198,
      "VIM_mean": 0.31714928150177,
      "TK1_VIM_ratio": 0.4605985436249103,
      "n_tracks_TK1": 2,
      "n_tracks_VIM": 2,
      "ontology_terms_used": [
        "CL:0002555",
        "CL:2000071",
        "NTR:0003079"
      ]
    },
    "interpretation": {
      "rationale": "Stratification by mammary compartment (epithelium vs stroma) is biologically motivated: VIM is a mesenchymal marker constitutively expressed in stromal cells (fibroblasts, endothelium) but normally absent in quiescent epithelium, and is re-induced in EMT-driven TNBC. Pooling all mammary tracks would therefore obscure the safety-relevant comparison between normal epithelium and epithelial-derived tumour cells.",
      "safety_compartment": "mammary_epithelium"
    },
    "timestamp": "2026-05-18T06:13:30.925530"
  },
  "breast_tracks_found": {
    "ontology_curie": {
      "0": "UBERON:0008367",
      "1": "CL:0002166",
      "2": "CL:0002167",
      "3": "CL:0000307",
      "4": "CL:0000575",
      "5": "CL:0002224",
      "6": "CL:0002231",
      "7": "CL:0002252",
      "8": "CL:0002304",
      "9": "CL:0002306",
      "10": "CL:0002327",
      "11": "CL:0002328",
      "12": "CL:0002368",
      "13": "CL:0002536",
      "14": "CL:0002555",
      "15": "CL:0002563",
      "16": "CL:0002565",
      "17": "CL:0002577",
      "18": "CL:0002580",
      "19": "CL:0002584",
      "20": "CL:0002586",
      "21": "CL:0002617",
      "22": "CL:0002621",
      "23": "CL:1000494",
      "24": "UBERON:0000310",
      "25": "CL:0000653",
      "26": "CL:0000706",
      "27": "CL:0002327",
      "28": "CL:0002518",
      "29": "CL:0002324",
      "30": "CL:0002326",
      "31": "CL:0002368",
      "32": "CL:0002451",
      "33": "CL:0010002",
      "34": "CL:0010003",
      "35": "CL:2000071",
      "36": "CL:2000094",
      "37": "NTR:0003013",
      "38": "NTR:0003079"
    },
    "biosample_name": {
      "0": "breast epithelium",
      "1": "epithelial cell of Malassez",
      "2": "olfactory epithelial cell",
      "3": "tracheal epithelial cell",
      "4": "corneal epithelial cell",
      "5": "lens epithelial cell",
      "6": "epithelial cell of prostate",
      "7": "epithelial cell of esophagus",
      "8": "non-pigmented ciliary epithelial cell",
      "9": "epithelial cell of proximal tubule",
      "10": "mammary gland epithelial cell",
      "11": "bronchial epithelial cell",
      "12": "respiratory epithelial cell",
      "13": "amniotic epithelial cell",
      "14": "fibroblast of mammary gland",
      "15": "intestinal epithelial cell",
      "16": "iris pigment epithelial cell",
      "17": "placental epithelial cell",
      "18": "preadipocyte of the breast",
      "19": "renal cortical epithelial cell",
      "20": "retinal pigment epithelial cell",
      "21": "adipocyte of breast",
      "22": "gingival epithelial cell",
      "23": "nephron tubule epithelial cell",
      "24": "breast",
      "25": "glomerular visceral epithelial cell",
      "26": "choroid plexus epithelial cell",
      "27": "mammary epithelial cell",
      "28": "kidney epithelial cell",
      "29": "myoepithelial cell of mammary gland",
      "30": "luminal epithelial cell of mammary gland",
      "31": "airway epithelial cell",
      "32": "mammary stem cell",
      "33": "epithelial cell of umbilical artery",
      "34": "epithelial cell of alveolus of lung",
      "35": "mammary microvascular endothelial cell",
      "36": "nasal cavity respiratory epithelium epithelial cell of viscerocranial mucosa",
      "37": "placental basal plate",
      "38": "fibroblast of breast"
    }
  }
}
