# Supplementary material for: Hybrid Computational Modeling with Multi-Level Validation Identifies TK1–VIM as a Robust Therapeutic Pair in Triple-Negative Breast Cancer
Source: Int J Mol Sci. 2026 Jun 15;27(12):5385. doi: 10.3390/ijms27125385 (PMC13299279; doi:10.3390/ijms27125385)
Supplement: Supplementary file 1 [file ijms-27-05385-s001.zip › Supplementary Table S2.xlsx]

## Sheet: Attractor_0
gene_name	Body1	Body2	Body3	Body4	Body5	Body6	Body7	Body8	Body9	Body10		Protrusion1	Protrusion2	Protrusion3	Protrusion4	Protrusion5	Protrusion6	Protrusion7	Protrusion8	Protrusion9	Protrusion10
TRIB3	1	1	1	1	1	1	0	0	0	0		0	0	0	0	0	0	0	0	0	0
PLAU	1	1	1	1	1	1	1	1	0	0		1	1	1	1	1	1	1	1	0	0
IFI16	0	0	0	0	0	0	0	0	0	0		0	0	0	0	0	0	0	0	0	0
BTG3	0	0	0	0	0	0	0	0	0	0		0	0	0	0	0	0	0	0	0	0
LAPTM5	0	0	0	0	0	0	0	0	0	0		0	0	0	0	0	0	0	0	0	0
ST14	0	0	0	0	0	0	0	0	0	0		0	0	0	0	0	0	0	0	0	0
EPHA2	1	1	1	1	1	1	1	1	1	1		0	0	1	1	0	0	1	1	1	1
PML	0	0	0	0	0	0	0	0	0	0		0	0	0	0	0	0	0	0	0	0
STAT5A	0	0	0	0	0	0	0	0	0	0		0	0	0	0	0	0	0	0	0	0
CD82	1	1	1	1	1	1	1	1	1	1		0	0	0	0	1	1	0	0	1	0
TP53	0	0	0	0	0	0	0	0	0	1		0	0	0	0	0	0	0	0	1	1
PLK2	0	0	0	0	0	0	0	0	0	0		0	0	0	0	0	0	0	0	0	0
CTSD	1	1	1	1	1	1	1	1	1	1		1	0	0	0	1	1	1	1	1	1
KRT15	0	0	0	0	0	0	0	0	0	0		0	0	0	0	0	0	0	0	0	0
DDR1	0	0	0	0	0	1	1	1	1	1		0	0	0	0	0	0	0	0	0	0
SERPINA3	0	0	0	0	0	0	0	0	0	0		0	0	0	0	0	0	0	0	0	0
EZH2	0	0	0	0	0	0	0	0	0	0		0	0	0	0	0	0	0	0	0	0
RELA	1	1	1	1	1	1	1	1	1	1		1	1	1	1	1	1	1	1	1	1
ETS1	1	1	1	1	1	1	1	1	1	1		1	1	1	1	1	1	1	1	1	1
MCM7	1	1	1	1	1	1	1	1	1	1		0	0	1	1	0	0	0	1	0	0
ACTB	1	1	1	1	1	1	1	1	1	1		1	1	1	1	1	1	1	1	1	1
VIM	1	1	1	1	1	1	1	1	1	1		1	1	1	1	1	1	1	1	1	1
MTA1	0	0	0	0	0	0	0	0	0	0		0	0	0	0	0	0	0	0	0	0
ITGB4	1	1	1	1	1	1	1	1	1	1		0	0	0	0	0	0	0	0	0	0
CAV1	0	0	0	0	0	0	0	0	0	0		0	0	0	0	0	0	0	0	0	0
SETDB1	0	0	0	0	0	0	0	0	0	0		0	0	0	0	0	0	0	0	0	0
KRT17	0	0	0	0	0	0	0	0	0	0		0	0	0	0	0	0	0	0	0	0
HSP90AB1	1	1	1	1	0	0	1	1	1	1		1	1	1	1	1	1	1	1	1	1
CCND1	1	1	1	1	1	1	1	1	1	1		1	1	1	1	1	1	1	1	1	1
E2F1	1	1	1	1	1	1	1	1	1	1		1	1	1	1	0	0	1	0	0	0
BCL2L1	1	1	1	1	1	1	1	1	1	1		1	1	1	1	1	1	1	1	1	1
BRCA1	0	0	0	0	0	0	0	0	0	0		0	0	0	0	0	0	0	0	0	0
HIF1A	0	0	0	0	0	0	0	0	0	0		1	1	1	1	1	1	0	0	0	0
PLAUR	0	0	0	0	0	0	1	1	0	0		0	0	0	0	0	0	1	1	0	0
STAT1	0	0	0	0	0	0	0	0	0	0		0	0	0	0	0	0	0	0	0	0
STAT3	0	0	0	0	0	0	0	0	0	0		0	0	0	0	0	0	0	0	0	0
TGFB1	1	1	1	1	1	1	1	1	1	1		1	1	1	1	1	1	1	1	1	1
RB1	0	0	0	0	0	0	0	0	0	0		0	0	0	0	0	0	0	0	0	0
FOS	0	0	0	0	0	0	0	0	0	0		0	0	0	0	0	0	0	0	0	0
CREB1	0	0	0	0	0	0	0	0	0	0		0	0	0	0	0	0	0	0	0	0
PLAT	1	1	1	1	1	1	1	1	1	1		1	1	1	1	1	1	1	1	1	1
SQSTM1	1	1	1	1	1	1	1	1	1	1		1	1	1	1	1	1	1	1	1	1
REL	0	0	0	0	0	0	0	0	0	0		0	0	0	0	0	0	0	0	0	0
NFKB1	0	0	0	0	0	0	0	0	0	0		0	0	0	0	0	0	0	0	0	0
CD44	1	1	1	1	1	1	0	0	1	1		1	1	1	1	1	1	0	0	1	0
TK1	1	1	1	1	1	1	1	1	1	1		1	1	1	1	1	0	1	1	1	1
PARP1	0	0	0	0	0	0	0	0	0	0		0	0	0	0	0	0	0	0	0	0
SOD1	0	0	0	0	0	0	0	0	0	0		0	0	0	0	0	0	1	1	0	0
HDAC1	0	0	0	0	0	0	0	0	0	0		0	0	0	0	0	0	1	1	0	1
LDHB	0	0	0	0	0	0	0	0	0	0		0	0	1	1	0	0	0	0	0	0
CSNK2B	0	0	0	0	0	0	0	0	0	0		0	0	0	0	0	0	0	0	0	0
KRT5	0	0	0	0	0	0	0	0	0	0		0	0	0	0	0	0	0	0	0	0
TGFBR2	0	0	0	0	0	0	0	0	0	0		0	0	0	0	0	0	0	0	0	0
ARNT	0	0	0	0	0	0	0	0	0	0		0	0	0	0	0	0	0	0	0	0
YWHAB	0	0	0	0	0	0	0	0	0	0		1	1	1	1	1	1	1	1	1	1
ARAF	0	0	0	0	0	0	0	0	0	0		0	0	0	0	0	0	0	0	0	0
NFE2L2	0	0	0	0	0	0	0	0	0	0		0	0	0	0	0	0	0	0	0	0
S100A10	0	0	1	1	0	0	0	0	0	0		1	1	1	1	1	1	1	1	1	1
PSMD4	0	0	0	0	0	0	0	0	0	0		0	0	0	0	0	0	0	0	0	0
HMGCR	0	0	0	0	0	0	0	0	0	0		0	0	0	0	0	0	0	0	0	0
AKT2	0	0	0	0	0	0	1	1	1	1		0	0	0	0	0	0	0	0	0	0
TNRC6A	0	0	0	0	0	0	0	0	0	0		0	0	0	0	0	0	0	0	0	0
ERBB2	0	0	0	0	0	0	1	1	1	1		0	0	0	0	0	0	0	0	0	0
IKBKG	1	1	1	1	1	1	1	1	1	1		0	0	0	0	0	0	0	0	0	0
ATF2	0	0	0	0	0	0	0	0	0	0		0	0	0	0	0	0	0	0	0	0
PPARD	1	1	1	1	1	1	1	1	0	0		0	0	0	0	0	0	0	0	0	0
SLC3A2	0	0	1	1	1	1	1	1	0	0		0	0	0	0	0	0	0	0	0	0
UBQLN1	0	0	0	0	0	0	0	0	0	0		0	0	0	0	0	0	0	0	0	0
SYNPO	0	0	0	0	0	0	0	0	0	0		0	0	0	0	0	0	0	0	0	0
BAX	1	1	0	0	1	1	1	1	1	1		0	1	0	0	0	1	1	1	1	1
EGFR	0	0	0	0	0	0	0	0	0	0		0	0	0	0	0	0	0	0	0	0
ETV1	0	0	0	0	0	0	0	0	0	0		0	0	0	0	0	0	0	0	0	0
MAP3K7	0	0	0	0	0	0	0	0	0	0		0	0	0	0	0	0	0	0	0	0
TGFBR1	0	0	0	0	0	0	0	0	0	0		0	0	0	0	0	0	0	0	0	0
SMAD4	0	0	0	0	0	0	0	0	0	0		0	0	0	0	0	0	0	0	0	0
MAP3K4	0	0	0	0	0	0	0	0	0	0		0	0	0	0	0	0	0	0	0	0
INSR	0	0	0	0	0	0	0	0	0	0		0	0	0	0	0	0	0	0	0	0
A2M	0	0	0	0	0	0	0	0	0	0		0	0	0	0	0	0	0	0	0	0
PAX6	0	0	0	0	0	0	0	0	0	0		0	0	0	0	0	0	0	0	0	0
CYP3A4	0	0	0	0	0	0	0	0	0	0		0	0	0	0	0	0	0	0	0	0
NEDD9	0	1	0	0	1	1	0	1	0	0		0	0	0	0	0	0	0	0	0	0
GADD45B	1	0	0	0	1	0	1	1	1	0		0	0	0	0	0	0	0	0	0	0
PPARG	0	0	0	0	0	0	0	0	0	0		0	0	0	0	0	0	0	0	0	0
NR3C1	0	0	0	0	0	0	0	0	0	0		0	0	0	0	0	0	0	0	0	0
SMAD3	1	1	1	1	1	1	1	1	1	1		1	1	0	0	1	1	0	0	1	1
PCGF5	0	0	0	0	0	0	0	0	0	0		0	0	0	0	0	0	0	0	0	0
HSPB1	1	1	1	1	1	1	1	1	1	1		1	1	1	1	1	1	1	1	1	1
IRF9	0	0	0	0	0	0	0	0	0	0		0	0	0	0	0	0	0	0	0	0
ANXA1	0	0	0	0	0	0	0	0	0	0		0	0	0	1	0	0	1	1	1	1
UBE2D1	0	0	0	0	0	0	0	0	0	0		0	0	0	0	0	0	0	0	0	0
WWP1	0	0	0	0	0	0	0	0	0	0		0	0	0	0	0	0	0	0	0	0
E2F4	0	0	0	0	0	0	0	0	0	0		0	0	0	0	0	0	0	0	0	0
GABP	0	0	0	0	0	0	0	0	0	0		0	0	0	0	0	0	0	0	0	0
ARRB1	0	0	0	0	0	0	0	0	0	0		0	0	0	0	0	0	0	0	0	0
EEF1G	1	1	1	1	0	0	1	1	0	0		1	1	1	1	1	1	1	1	1	1
HINT1	0	0	0	0	0	0	0	0	0	0		0	0	0	0	0	0	0	0	0	0
TM4SF1	1	0	1	1	1	1	1	1	1	1		1	1	1	1	1	1	1	1	1	1
MYC	1	1	1	1	0	0	0	0	0	0		1	1	0	0	0	0	0	0	0	0
SAT1	0	0	0	0	0	0	0	0	0	0		0	0	0	0	0	0	1	1	0	0
NCOA4	0	0	0	0	0	0	0	0	0	0		0	0	0	0	0	0	0	0	0	0
AR	0	0	0	0	0	0	0	0	0	0		0	0	0	0	0	0	0	0	0	0
BCL6	0	0	0	0	0	0	0	0	0	0		0	0	0	0	0	0	0	0	0	0
TRIM29	0	0	0	0	0	0	0	0	0	0		0	0	0	0	0	0	0	0	0	0
CASP9	0	0	0	0	0	0	0	0	0	0		0	0	0	0	0	0	0	0	0	0
APAF1	0	0	0	0	0	0	0	0	0	0		0	0	0	0	0	0	0	0	0	0
BAD	1	1	1	1	1	1	0	0	0	0		1	1	1	1	1	1	1	1	1	1
BCL2	0	0	0	0	0	0	0	0	0	0		0	0	0	0	0	0	0	0	0	0
BID	0	0	0	0	0	0	0	0	0	0		0	0	0	0	0	0	0	0	0	0
MCL1	1	1	1	1	1	1	0	0	0	0		0	1	0	0	0	0	0	0	0	0
CASP8	0	0	0	0	0	0	0	0	0	0		0	0	0	0	0	0	0	0	0	0
BAK	1	1	1	1	1	1	1	1	1	1		1	1	1	1	1	1	0	1	0	0
BCL2L11	0	0	0	0	0	0	0	0	0	0		0	0	0	0	0	0	0	0	0	0
BCL2A1	0	0	0	0	0	0	0	0	0	0		0	0	0	0	0	0	0	0	0	0
CASP2	0	0	0	0	0	0	0	0	0	0		0	0	0	0	0	0	0	0	0	0
XIAP	0	0	0	0	0	0	0	0	0	0		0	0	0	0	0	0	0	0	0	0
CASP3	0	0	0	0	0	0	0	0	0	0		0	0	0	0	0	0	0	0	0	0
DAXX	0	0	0	0	0	0	0	0	0	0		0	0	0	0	0	0	0	0	0	0
FADD	1	0	0	0	0	0	0	0	0	0		1	1	1	1	1	1	1	1	0	0
CASP6	0	0	0	0	0	0	0	0	0	0		0	0	0	0	0	0	0	0	0	0
CASP7	0	0	0	0	0	0	0	0	0	0		0	0	0	0	0	0	0	0	0	0
BIRC2	0	0	0	0	0	0	0	0	0	0		0	0	0	0	0	0	0	0	0	0
CASP10	0	0	0	0	0	0	0	0	0	0		0	0	0	0	0	0	0	0	0	0
CYC	0	0	0	0	0	0	0	0	0	0		0	0	0	1	0	0	0	0	0	0
DIABLO	0	0	0	0	0	0	0	0	0	0		0	0	0	0	0	0	1	1	0	0
BIRC5	0	0	1	0	0	0	0	0	0	0		0	0	1	1	0	0	0	0	0	0
RXRA	0	1	0	0	1	1	0	0	0	0		0	0	0	0	0	0	0	0	0	0
TRADD	0	0	0	0	0	0	0	0	0	0		0	0	0	0	0	0	0	0	0	0
PMAIP1	0	0	0	0	0	0	0	0	0	0		1	1	1	1	1	1	1	1	1	1
MAP3K5	0	0	0	0	0	0	0	0	0	0		0	0	0	0	0	0	0	0	0	0
P21	0	0	0	0	0	0	1	1	0	0		0	0	0	0	0	0	1	1	0	0
ERK1	0	0	0	0	0	0	1	1	1	1		0	0	0	0	0	0	1	1	1	1

## Sheet: Attractor_1
gene_name	Body1	Body2	Body3	Body4	Body5	Body6	Body7	Body8	Body9	Body10		Protrusion1	Protrusion2	Protrusion3	Protrusion4	Protrusion5	Protrusion6	Protrusion7	Protrusion8	Protrusion9	Protrusion10
TRIB3	1	1	1	1	1	1	0	0	0	0		0	0	0	0	0	0	0	0	0	0
PLAU	1	1	1	1	1	1	1	1	0	0		1	1	1	1	1	1	1	1	0	0
IFI16	0	0	0	0	0	0	0	0	0	0		0	0	0	0	0	0	0	0	0	0
BTG3	0	0	0	0	0	0	0	0	0	0		0	0	0	0	0	0	0	0	0	0
LAPTM5	0	0	0	0	0	0	0	0	0	0		0	0	0	0	0	0	0	0	0	0
ST14	0	0	0	0	0	0	0	0	0	0		0	0	0	0	0	0	0	0	0	0
EPHA2	1	1	1	1	1	1	1	1	1	1		0	0	1	1	0	0	1	1	1	1
PML	0	0	0	0	0	0	0	0	0	0		0	0	0	0	0	0	0	0	0	0
STAT5A	0	0	0	0	0	0	0	0	0	0		0	0	0	0	0	0	0	0	0	0
CD82	1	1	1	1	1	1	1	1	1	1		0	0	0	0	1	1	0	0	1	0
TP53	0	0	0	0	0	0	0	0	0	1		0	0	0	0	0	0	0	0	1	1
PLK2	0	0	0	0	0	0	0	0	0	0		0	0	0	0	0	0	0	0	0	0
CTSD	1	1	1	1	1	1	1	1	1	1		1	0	0	0	1	1	1	1	1	1
KRT15	0	0	0	0	0	0	0	0	0	0		0	0	0	0	0	0	0	0	0	0
DDR1	0	0	0	0	0	1	1	1	1	1		0	0	0	0	0	0	0	0	0	0
SERPINA3	0	0	0	0	0	0	0	0	0	0		0	0	0	0	0	0	0	0	0	0
EZH2	0	0	0	0	0	0	0	0	0	0		0	0	0	0	0	0	0	0	0	0
RELA	1	1	1	1	1	1	1	1	1	1		1	1	1	1	1	1	1	1	1	1
ETS1	1	1	1	1	1	1	1	1	1	1		1	1	1	1	1	1	1	1	1	1
MCM7	1	1	1	1	1	1	1	1	1	1		0	0	1	1	0	0	0	1	0	0
ACTB	1	1	1	1	1	1	1	1	1	1		1	1	1	1	1	1	1	1	1	1
VIM	0	0	0	0	0	0	0	0	0	0		0	0	0	0	0	0	0	0	0	0
MTA1	0	0	0	0	0	0	0	0	0	0		0	0	0	0	0	0	0	0	0	0
ITGB4	1	1	1	1	1	1	1	1	1	1		0	0	0	0	0	0	0	0	0	0
CAV1	0	0	0	0	0	0	0	0	0	0		0	0	0	0	0	0	0	0	0	0
SETDB1	0	0	0	0	0	0	0	0	0	0		0	0	0	0	0	0	0	0	0	0
KRT17	0	0	0	0	0	0	0	0	0	0		0	0	0	0	0	0	0	0	0	0
HSP90AB1	0	0	0	0	0	0	0	0	0	0		0	0	0	0	0	0	0	0	0	0
CCND1	1	1	1	1	1	1	1	1	1	1		1	1	1	1	1	1	1	1	1	1
E2F1	1	1	1	1	1	1	1	1	1	1		1	1	1	1	0	0	1	0	0	0
BCL2L1	1	1	1	1	1	1	1	1	1	1		1	1	1	1	1	1	1	1	1	1
BRCA1	0	0	0	0	0	0	0	0	0	0		0	0	0	0	0	0	0	0	0	0
HIF1A	0	0	0	0	0	0	0	0	0	0		1	1	1	1	1	1	0	0	0	0
PLAUR	0	0	0	0	0	0	1	1	0	0		0	0	0	0	0	0	1	1	0	0
STAT1	0	0	0	0	0	0	0	0	0	0		0	0	0	0	0	0	0	0	0	0
STAT3	0	0	0	0	0	0	0	0	0	0		0	0	0	0	0	0	0	0	0	0
TGFB1	1	1	1	1	1	1	1	1	1	1		1	1	1	1	1	1	1	1	1	1
RB1	0	0	0	0	0	0	0	0	0	0		0	0	0	0	0	0	0	0	0	0
FOS	0	0	0	0	0	0	0	0	0	0		0	0	0	0	0	0	0	0	0	0
CREB1	0	0	0	0	0	0	0	0	0	0		0	0	0	0	0	0	0	0	0	0
PLAT	1	1	1	1	1	1	1	1	1	1		1	1	1	1	1	1	1	1	1	1
SQSTM1	1	1	1	1	1	1	1	1	1	1		1	1	1	1	1	1	1	1	1	1
REL	0	0	0	0	0	0	0	0	0	0		0	0	0	0	0	0	0	0	0	0
NFKB1	0	0	0	0	0	0	0	0	0	0		0	0	0	0	0	0	0	0	0	0
CD44	1	1	1	1	1	1	0	0	1	1		1	1	1	1	1	1	0	0	1	0
TK1	0	0	0	0	0	0	0	0	0	0		0	0	0	0	0	0	0	0	0	0
PARP1	0	0	0	0	0	0	0	0	0	0		0	0	0	0	0	0	0	0	0	0
SOD1	0	0	0	0	0	0	0	0	0	0		0	0	0	0	0	0	1	1	0	0
HDAC1	0	0	0	0	0	0	0	0	0	0		0	0	0	0	0	0	1	1	0	1
LDHB	0	0	0	0	0	0	0	0	0	0		0	0	1	1	0	0	0	0	0	0
CSNK2B	0	0	0	0	0	0	0	0	0	0		0	0	0	0	0	0	0	0	0	0
KRT5	0	0	0	0	0	0	0	0	0	0		0	0	0	0	0	0	0	0	0	0
TGFBR2	0	0	0	0	0	0	0	0	0	0		0	0	0	0	0	0	0	0	0	0
ARNT	0	0	0	0	0	0	0	0	0	0		0	0	0	0	0	0	0	0	0	0
YWHAB	0	0	0	0	0	0	0	0	0	0		0	0	0	0	0	0	0	0	0	0
ARAF	0	0	0	0	0	0	0	0	0	0		0	0	0	0	0	0	0	0	0	0
NFE2L2	0	0	0	0	0	0	0	0	0	0		0	0	0	0	0	0	0	0	0	0
S100A10	0	0	1	1	0	0	0	0	0	0		1	1	1	1	1	1	1	1	1	1
PSMD4	0	0	0	0	0	0	0	0	0	0		0	0	0	0	0	0	0	0	0	0
HMGCR	0	0	0	0	0	0	0	0	0	0		0	0	0	0	0	0	0	0	0	0
AKT2	0	0	0	0	0	0	1	1	1	1		0	0	0	0	0	0	0	0	0	0
TNRC6A	0	0	0	0	0	0	0	0	0	0		0	0	0	0	0	0	0	0	0	0
ERBB2	0	0	0	0	0	0	1	1	1	1		0	0	0	0	0	0	0	0	0	0
IKBKG	1	1	1	1	1	1	1	1	1	1		0	0	0	0	0	0	0	0	0	0
ATF2	0	0	0	0	0	0	0	0	0	0		0	0	0	0	0	0	0	0	0	0
PPARD	1	1	1	1	1	1	1	1	0	0		0	0	0	0	0	0	0	0	0	0
SLC3A2	0	0	1	1	1	1	1	1	0	0		0	0	0	0	0	0	0	0	0	0
UBQLN1	0	0	0	0	0	0	0	0	0	0		0	0	0	0	0	0	0	0	0	0
SYNPO	0	0	0	0	0	0	0	0	0	0		0	0	0	0	0	0	0	0	0	0
BAX	1	1	0	0	1	1	1	1	1	1		0	1	0	0	0	1	1	1	1	1
EGFR	0	0	0	0	0	0	0	0	0	0		0	0	0	0	0	0	0	0	0	0
ETV1	0	0	0	0	0	0	0	0	0	0		0	0	0	0	0	0	0	0	0	0
MAP3K7	0	0	0	0	0	0	0	0	0	0		0	0	0	0	0	0	0	0	0	0
TGFBR1	0	0	0	0	0	0	0	0	0	0		0	0	0	0	0	0	0	0	0	0
SMAD4	0	0	0	0	0	0	0	0	0	0		0	0	0	0	0	0	0	0	0	0
MAP3K4	0	0	0	0	0	0	0	0	0	0		0	0	0	0	0	0	0	0	0	0
INSR	0	0	0	0	0	0	0	0	0	0		0	0	0	0	0	0	0	0	0	0
A2M	0	0	0	0	0	0	0	0	0	0		0	0	0	0	0	0	0	0	0	0
PAX6	0	0	0	0	0	0	0	0	0	0		0	0	0	0	0	0	0	0	0	0
CYP3A4	0	0	0	0	0	0	0	0	0	0		0	0	0	0	0	0	0	0	0	0
NEDD9	0	1	0	0	1	1	0	1	0	0		0	0	0	0	0	0	0	0	0	0
GADD45B	1	0	0	0	1	0	1	1	1	0		0	0	0	0	0	0	0	0	0	0
PPARG	0	0	0	0	0	0	0	0	0	0		0	0	0	0	0	0	0	0	0	0
NR3C1	0	0	0	0	0	0	0	0	0	0		0	0	0	0	0	0	0	0	0	0
SMAD3	1	1	1	1	1	1	1	1	1	1		1	1	0	0	1	1	0	0	1	1
PCGF5	0	0	0	0	0	0	0	0	0	0		0	0	0	0	0	0	0	0	0	0
HSPB1	1	1	1	1	1	1	1	1	1	1		1	1	1	1	1	1	1	1	1	1
IRF9	0	0	0	0	0	0	0	0	0	0		0	0	0	0	0	0	0	0	0	0
ANXA1	0	0	0	0	0	0	0	0	0	0		0	0	0	1	0	0	1	1	1	1
UBE2D1	0	0	0	0	0	0	0	0	0	0		0	0	0	0	0	0	0	0	0	0
WWP1	0	0	0	0	0	0	0	0	0	0		0	0	0	0	0	0	0	0	0	0
E2F4	0	0	0	0	0	0	0	0	0	0		0	0	0	0	0	0	0	0	0	0
GABP	0	0	0	0	0	0	0	0	0	0		0	0	0	0	0	0	0	0	0	0
ARRB1	0	0	0	0	0	0	0	0	0	0		0	0	0	0	0	0	0	0	0	0
EEF1G	1	1	1	1	0	0	1	1	0	0		1	1	1	1	1	1	1	1	1	1
HINT1	0	0	0	0	0	0	0	0	0	0		0	0	0	0	0	0	0	0	0	0
TM4SF1	1	0	1	1	1	1	1	1	1	1		1	1	1	1	1	1	1	1	1	1
MYC	1	1	1	1	0	0	0	0	0	0		1	1	0	0	0	0	0	0	0	0
SAT1	0	0	0	0	0	0	0	0	0	0		0	0	0	0	0	0	1	1	0	0
NCOA4	0	0	0	0	0	0	0	0	0	0		0	0	0	0	0	0	0	0	0	0
AR	0	0	0	0	0	0	0	0	0	0		0	0	0	0	0	0	0	0	0	0
BCL6	0	0	0	0	0	0	0	0	0	0		0	0	0	0	0	0	0	0	0	0
TRIM29	0	0	0	0	0	0	0	0	0	0		0	0	0	0	0	0	0	0	0	0
CASP9	0	0	0	0	0	0	0	0	0	0		0	0	0	0	0	0	0	0	0	0
APAF1	0	0	0	0	0	0	0	0	0	0		0	0	0	0	0	0	0	0	0	0
BAD	1	1	1	1	1	1	0	0	0	0		1	1	1	1	1	1	1	1	1	1
BCL2	0	0	0	0	0	0	0	0	0	0		0	0	0	0	0	0	0	0	0	0
BID	0	0	0	0	0	0	0	0	0	0		0	0	0	0	0	0	0	0	0	0
MCL1	1	1	1	1	1	1	0	0	0	0		0	1	0	0	0	0	0	0	0	0
CASP8	0	0	0	0	0	0	0	0	0	0		0	0	0	0	0	0	0	0	0	0
BAK	1	1	1	1	1	1	1	1	1	1		1	1	1	1	1	1	0	1	0	0
BCL2L11	0	0	0	0	0	0	0	0	0	0		0	0	0	0	0	0	0	0	0	0
BCL2A1	0	0	0	0	0	0	0	0	0	0		0	0	0	0	0	0	0	0	0	0
CASP2	0	0	0	0	0	0	0	0	0	0		0	0	0	0	0	0	0	0	0	0
XIAP	0	0	0	0	0	0	0	0	0	0		0	0	0	0	0	0	0	0	0	0
CASP3	0	0	0	0	0	0	0	0	0	0		0	0	0	0	0	0	0	0	0	0
DAXX	0	0	0	0	0	0	0	0	0	0		0	0	0	0	0	0	0	0	0	0
FADD	1	0	0	0	0	0	0	0	0	0		1	1	1	1	1	1	1	1	0	0
CASP6	0	0	0	0	0	0	0	0	0	0		0	0	0	0	0	0	0	0	0	0
CASP7	0	0	0	0	0	0	0	0	0	0		0	0	0	0	0	0	0	0	0	0
BIRC2	0	0	0	0	0	0	0	0	0	0		0	0	0	0	0	0	0	0	0	0
CASP10	0	0	0	0	0	0	0	0	0	0		0	0	0	0	0	0	0	0	0	0
CYC	0	0	0	0	0	0	0	0	0	0		0	0	0	1	0	0	0	0	0	0
DIABLO	0	0	0	0	0	0	0	0	0	0		0	0	0	0	0	0	1	1	0	0
BIRC5	0	0	1	0	0	0	0	0	0	0		0	0	1	1	0	0	0	0	0	0
RXRA	0	1	0	0	1	1	0	0	0	0		0	0	0	0	0	0	0	0	0	0
TRADD	0	0	0	0	0	0	0	0	0	0		0	0	0	0	0	0	0	0	0	0
PMAIP1	0	0	0	0	0	0	0	0	0	0		1	1	1	1	1	1	1	1	1	1
MAP3K5	0	0	0	0	0	0	0	0	0	0		0	0	0	0	0	0	0	0	0	0
P21	0	0	0	0	0	0	1	1	0	0		0	0	0	0	0	0	1	1	0	0
ERK1	0	0	0	0	0	0	1	1	1	1		0	0	0	0	0	0	1	1	1	1

## Sheet: Attractor_2
gene_name	Body1	Body2	Body3	Body4	Body5	Body6	Body7	Body8	Body9	Body10		Protrusion1	Protrusion2	Protrusion3	Protrusion4	Protrusion5	Protrusion6	Protrusion7	Protrusion8	Protrusion9	Protrusion10
TRIB3	1	1	1	1	1	1	0	0	0	0		0	0	0	0	0	0	0	0	0	0
PLAU	1	1	1	1	1	1	1	1	0	0		1	1	1	1	1	1	1	1	0	0
IFI16	0	0	0	0	0	0	0	0	0	0		0	0	0	0	0	0	0	0	0	0
BTG3	0	0	0	0	0	0	0	0	0	0		0	0	0	0	0	0	0	0	0	0
LAPTM5	0	0	0	0	0	0	0	0	0	0		0	0	0	0	0	0	0	0	0	0
ST14	0	0	0	0	0	0	0	0	0	0		0	0	0	0	0	0	0	0	0	0
EPHA2	1	1	1	1	1	1	1	1	1	1		0	0	1	1	0	0	1	1	1	1
PML	0	0	0	0	0	0	0	0	0	0		0	0	0	0	0	0	0	0	0	0
STAT5A	0	0	0	0	0	0	0	0	0	0		0	0	0	0	0	0	0	0	0	0
CD82	1	1	1	1	1	1	1	1	1	1		0	0	0	0	1	1	0	0	1	0
TP53	0	0	0	0	0	0	0	0	0	1		0	0	0	0	0	0	0	0	1	1
PLK2	0	0	0	0	0	0	0	0	0	0		0	0	0	0	0	0	0	0	0	0
CTSD	1	1	1	1	1	1	1	1	1	1		1	0	0	0	1	1	1	1	1	1
KRT15	0	0	0	0	0	0	0	0	0	0		0	0	0	0	0	0	0	0	0	0
DDR1	0	0	0	0	0	1	1	1	1	1		0	0	0	0	0	0	0	0	0	0
SERPINA3	0	0	0	0	0	0	0	0	0	0		0	0	0	0	0	0	0	0	0	0
EZH2	0	0	0	0	0	0	0	0	0	0		0	0	0	0	0	0	0	0	0	0
RELA	1	1	1	1	1	1	1	1	1	1		1	1	1	1	1	1	1	1	1	1
ETS1	1	1	1	1	1	1	1	1	1	1		1	1	1	1	1	1	1	1	1	1
MCM7	1	1	1	1	1	1	1	1	1	1		0	0	1	1	0	0	0	1	0	0
ACTB	1	1	1	1	1	1	1	1	1	1		1	1	1	1	1	1	1	1	1	1
VIM	1	1	1	1	1	1	1	1	1	1		1	1	1	1	1	1	1	1	1	1
MTA1	0	0	0	0	0	0	0	0	0	0		0	0	0	0	0	0	0	0	0	0
ITGB4	1	1	1	1	1	1	1	1	1	1		0	0	0	0	0	0	0	0	0	0
CAV1	0	0	0	0	0	0	0	0	0	0		0	0	0	0	0	0	0	0	0	0
SETDB1	0	0	0	0	0	0	0	0	0	0		0	0	0	0	0	0	0	0	0	0
KRT17	0	0	0	0	0	0	0	0	0	0		0	0	0	0	0	0	0	0	0	0
HSP90AB1	1	1	1	1	0	0	1	1	1	1		1	1	1	1	1	1	1	1	1	1
CCND1	1	1	1	1	1	1	1	1	1	1		1	1	1	1	1	1	1	1	1	1
E2F1	1	1	1	1	1	1	1	1	1	1		1	1	1	1	0	0	1	0	0	0
BCL2L1	1	1	1	1	1	1	1	1	1	1		1	1	1	1	1	1	1	1	1	1
BRCA1	0	0	0	0	0	0	0	0	0	0		0	0	0	0	0	0	0	0	0	0
HIF1A	0	0	0	0	0	0	0	0	0	0		0	0	0	0	0	0	0	0	0	0
PLAUR	0	0	0	0	0	0	1	1	0	0		0	0	0	0	0	0	1	1	0	0
STAT1	0	0	0	0	0	0	0	0	0	0		0	0	0	0	0	0	0	0	0	0
STAT3	0	0	0	0	0	0	0	0	0	0		0	0	0	0	0	0	0	0	0	0
TGFB1	1	1	1	1	1	1	1	1	1	1		1	1	1	1	1	1	1	1	1	1
RB1	0	0	0	0	0	0	0	0	0	0		0	0	0	0	0	0	0	0	0	0
FOS	0	0	0	0	0	0	0	0	0	0		0	0	0	0	0	0	0	0	0	0
CREB1	0	0	0	0	0	0	0	0	0	0		0	0	0	0	0	0	0	0	0	0
PLAT	1	1	1	1	1	1	1	1	1	1		1	1	1	1	1	1	1	1	1	1
SQSTM1	1	1	1	1	1	1	1	1	1	1		1	1	1	1	1	1	1	1	1	1
REL	0	0	0	0	0	0	0	0	0	0		0	0	0	0	0	0	0	0	0	0
NFKB1	0	0	0	0	0	0	0	0	0	0		0	0	0	0	0	0	0	0	0	0
CD44	1	1	1	1	1	1	0	0	1	1		1	1	1	1	1	1	0	0	1	0
TK1	1	1	1	1	1	1	1	1	1	1		1	1	1	1	1	0	1	1	1	1
PARP1	0	0	0	0	0	0	0	0	0	0		0	0	0	0	0	0	0	0	0	0
SOD1	0	0	0	0	0	0	0	0	0	0		0	0	0	0	0	0	1	1	0	0
HDAC1	0	0	0	0	0	0	0	0	0	0		0	0	0	0	0	0	1	1	0	1
LDHB	0	0	0	0	0	0	0	0	0	0		0	0	1	1	0	0	0	0	0	0
CSNK2B	0	0	0	0	0	0	0	0	0	0		0	0	0	0	0	0	0	0	0	0
KRT5	0	0	0	0	0	0	0	0	0	0		0	0	0	0	0	0	0	0	0	0
TGFBR2	0	0	0	0	0	0	0	0	0	0		0	0	0	0	0	0	0	0	0	0
ARNT	0	0	0	0	0	0	0	0	0	0		0	0	0	0	0	0	0	0	0	0
YWHAB	0	0	0	0	0	0	0	0	0	0		1	1	1	1	1	1	1	1	1	1
ARAF	0	0	0	0	0	0	0	0	0	0		0	0	0	0	0	0	0	0	0	0
NFE2L2	0	0	0	0	0	0	0	0	0	0		0	0	0	0	0	0	0	0	0	0
S100A10	0	0	1	1	0	0	0	0	0	0		1	1	1	1	1	1	1	1	1	1
PSMD4	0	0	0	0	0	0	0	0	0	0		0	0	0	0	0	0	0	0	0	0
HMGCR	0	0	0	0	0	0	0	0	0	0		0	0	0	0	0	0	0	0	0	0
AKT2	0	0	0	0	0	0	1	1	1	1		0	0	0	0	0	0	0	0	0	0
TNRC6A	0	0	0	0	0	0	0	0	0	0		0	0	0	0	0	0	0	0	0	0
ERBB2	0	0	0	0	0	0	1	1	1	1		0	0	0	0	0	0	0	0	0	0
IKBKG	1	1	1	1	1	1	1	1	1	1		0	0	0	0	0	0	0	0	0	0
ATF2	0	0	0	0	0	0	0	0	0	0		0	0	0	0	0	0	0	0	0	0
PPARD	1	1	1	1	1	1	1	1	0	0		0	0	0	0	0	0	0	0	0	0
SLC3A2	0	0	1	1	1	1	1	1	0	0		0	0	0	0	0	0	0	0	0	0
UBQLN1	0	0	0	0	0	0	0	0	0	0		0	0	0	0	0	0	0	0	0	0
SYNPO	0	0	0	0	0	0	0	0	0	0		0	0	0	0	0	0	0	0	0	0
BAX	1	1	0	0	1	1	1	1	1	1		0	1	0	0	0	1	1	1	1	1
EGFR	0	0	0	0	0	0	0	0	0	0		0	0	0	0	0	0	0	0	0	0
ETV1	0	0	0	0	0	0	0	0	0	0		0	0	0	0	0	0	0	0	0	0
MAP3K7	0	0	0	0	0	0	0	0	0	0		0	0	0	0	0	0	0	0	0	0
TGFBR1	0	0	0	0	0	0	0	0	0	0		0	0	0	0	0	0	0	0	0	0
SMAD4	0	0	0	0	0	0	0	0	0	0		0	0	0	0	0	0	0	0	0	0
MAP3K4	0	0	0	0	0	0	0	0	0	0		0	0	0	0	0	0	0	0	0	0
INSR	0	0	0	0	0	0	0	0	0	0		0	0	0	0	0	0	0	0	0	0
A2M	0	0	0	0	0	0	0	0	0	0		0	0	0	0	0	0	0	0	0	0
PAX6	0	0	0	0	0	0	0	0	0	0		0	0	0	0	0	0	0	0	0	0
CYP3A4	0	0	0	0	0	0	0	0	0	0		0	0	0	0	0	0	0	0	0	0
NEDD9	0	1	0	0	1	1	0	1	0	0		0	0	0	0	0	0	0	0	0	0
GADD45B	1	0	0	0	1	0	1	1	1	0		0	0	0	0	0	0	0	0	0	0
PPARG	0	0	0	0	0	0	0	0	0	0		0	0	0	0	0	0	0	0	0	0
NR3C1	0	0	0	0	0	0	0	0	0	0		0	0	0	0	0	0	0	0	0	0
SMAD3	1	1	1	1	1	1	1	1	1	1		1	1	0	0	1	1	0	0	1	1
PCGF5	0	0	0	0	0	0	0	0	0	0		0	0	0	0	0	0	0	0	0	0
HSPB1	1	1	1	1	1	1	1	1	1	1		1	1	1	1	1	1	1	1	1	1
IRF9	0	0	0	0	0	0	0	0	0	0		0	0	0	0	0	0	0	0	0	0
ANXA1	0	0	0	0	0	0	0	0	0	0		0	0	0	1	0	0	1	1	1	1
UBE2D1	0	0	0	0	0	0	0	0	0	0		0	0	0	0	0	0	0	0	0	0
WWP1	0	0	0	0	0	0	0	0	0	0		0	0	0	0	0	0	0	0	0	0
E2F4	0	0	0	0	0	0	0	0	0	0		0	0	0	0	0	0	0	0	0	0
GABP	0	0	0	0	0	0	0	0	0	0		0	0	0	0	0	0	0	0	0	0
ARRB1	0	0	0	0	0	0	0	0	0	0		0	0	0	0	0	0	0	0	0	0
EEF1G	1	1	1	1	0	0	1	1	0	0		1	1	1	1	1	1	1	1	1	1
HINT1	0	0	0	0	0	0	0	0	0	0		0	0	0	0	0	0	0	0	0	0
TM4SF1	1	0	1	1	1	1	1	1	1	1		1	1	1	1	1	1	1	1	1	1
MYC	1	1	1	1	0	0	0	0	0	0		1	1	0	0	0	0	0	0	0	0
SAT1	0	0	0	0	0	0	0	0	0	0		0	0	0	0	0	0	1	1	0	0
NCOA4	0	0	0	0	0	0	0	0	0	0		0	0	0	0	0	0	0	0	0	0
AR	0	0	0	0	0	0	0	0	0	0		0	0	0	0	0	0	0	0	0	0
BCL6	0	0	0	0	0	0	0	0	0	0		0	0	0	0	0	0	0	0	0	0
TRIM29	0	0	0	0	0	0	0	0	0	0		0	0	0	0	0	0	0	0	0	0
CASP9	0	0	0	0	0	0	0	0	0	0		0	0	0	0	0	0	0	0	0	0
APAF1	0	0	0	0	0	0	0	0	0	0		0	0	0	0	0	0	0	0	0	0
BAD	1	1	1	1	1	1	0	0	0	0		1	1	1	1	1	1	1	1	1	1
BCL2	0	0	0	0	0	0	0	0	0	0		0	0	0	0	0	0	0	0	0	0
BID	0	0	0	0	0	0	0	0	0	0		0	0	0	0	0	0	0	0	0	0
MCL1	1	1	1	1	1	1	0	0	0	0		0	1	0	0	0	0	0	0	0	0
CASP8	0	0	0	0	0	0	0	0	0	0		0	0	0	0	0	0	0	0	0	0
BAK	1	1	1	1	1	1	1	1	1	1		1	1	1	1	1	1	0	1	0	0
BCL2L11	0	0	0	0	0	0	0	0	0	0		0	0	0	0	0	0	0	0	0	0
BCL2A1	0	0	0	0	0	0	0	0	0	0		0	0	0	0	0	0	0	0	0	0
CASP2	0	0	0	0	0	0	0	0	0	0		0	0	0	0	0	0	0	0	0	0
XIAP	0	0	0	0	0	0	0	0	0	0		0	0	0	0	0	0	0	0	0	0
CASP3	0	0	0	0	0	0	0	0	0	0		0	0	0	0	0	0	0	0	0	0
DAXX	0	0	0	0	0	0	0	0	0	0		0	0	0	0	0	0	0	0	0	0
FADD	1	0	0	0	0	0	0	0	0	0		1	1	1	1	1	1	1	1	0	0
CASP6	0	0	0	0	0	0	0	0	0	0		0	0	0	0	0	0	0	0	0	0
CASP7	0	0	0	0	0	0	0	0	0	0		0	0	0	0	0	0	0	0	0	0
BIRC2	0	0	0	0	0	0	0	0	0	0		0	0	0	0	0	0	0	0	0	0
CASP10	0	0	0	0	0	0	0	0	0	0		0	0	0	0	0	0	0	0	0	0
CYC	0	0	0	0	0	0	0	0	0	0		0	0	0	1	0	0	0	0	0	0
DIABLO	0	0	0	0	0	0	0	0	0	0		0	0	0	0	0	0	1	1	0	0
BIRC5	0	0	1	0	0	0	0	0	0	0		0	0	1	1	0	0	0	0	0	0
RXRA	0	1	0	0	1	1	0	0	0	0		0	0	0	0	0	0	0	0	0	0
TRADD	0	0	0	0	0	0	0	0	0	0		0	0	0	0	0	0	0	0	0	0
PMAIP1	0	0	0	0	0	0	0	0	0	0		1	1	1	1	1	1	1	1	1	1
MAP3K5	0	0	0	0	0	0	0	0	0	0		0	0	0	0	0	0	0	0	0	0
P21	0	0	0	0	0	0	1	1	0	0		0	0	0	0	0	0	1	1	0	0
ERK1	0	0	0	0	0	0	1	1	1	1		0	0	0	0	0	0	1	1	1	1
