# Supplementary material for: Hybrid Computational Modeling with Multi-Level Validation Identifies TK1–VIM as a Robust Therapeutic Pair in Triple-Negative Breast Cancer
Source: Int J Mol Sci. 2026 Jun 15;27(12):5385. doi: 10.3390/ijms27125385 (PMC13299279; doi:10.3390/ijms27125385)
Supplement: Supplementary file 1 [file ijms-27-05385-s001.zip › Supplementary_Data_AlphaGenome_v3_Raw.xlsx]

## Sheet: Normal_Expression_Stratified
Gene_Compartment	Mean	Std	N_tracks
TK1_epithelium	0.15945	1.6686	13
VIM_epithelium	0.14262	3.41991	13
TK1_stroma	0.14608	2.18217	2
VIM_stroma	0.31715	7.68436	2

## Sheet: Promoter_Variants
Gene	Variant_Position	Ref_Mean	Alt_Mean	Mean_Log2FC	Max_Abs_Log2FC
TK1	chr17:7577545	0.15923	0.15947	2.92e-06	0.37985
VIM	chr10:17269958	0.14277	0.1427	0.00054268	0.36476

## Sheet: Multi_Tissue_Specificity
Tissue	Ontology	TK1_mean	VIM_mean
mammary_epithelium	CL:0002327	0.13756	0.13822
liver	UBERON:0002107	0.08866	0.03075
skeletal_muscle	UBERON:0001134	0.02814	0.05068
brain	UBERON:0000955	0.17312	0.07017
heart	UBERON:0000948	0.08133	0.06236

## Sheet: Inhibition_Effects
Gene	Mean_Log2FC	Direction	Safety_Conclusion
TK1	2.92e-06	upregulation	Negligible impact on normal mammary epithelium
VIM	0.00054268	upregulation	Negligible impact on normal mammary epithelium

## Sheet: ReadMe
Description
Raw AlphaGenome v3 output used to characterise the impact of TK1 and VIM inhibition in normal mammary tissue (therapeutic-window estimation). CORRECTION: this file supersedes the original v2 raw-data file, which incorrectly used UBERON:0002107 (liver). Ontology terms here are anatomically appropriate mammary terms, stratified into epithelium and stroma. Sheets: ReadMe, Normal_Expression_Stratifie…
