# Supplementary material for: Hybrid Computational Modeling with Multi-Level Validation Identifies TK1–VIM as a Robust Therapeutic Pair in Triple-Negative Breast Cancer
Source: Int J Mol Sci. 2026 Jun 15;27(12):5385. doi: 10.3390/ijms27125385 (PMC13299279; doi:10.3390/ijms27125385)
Supplement: Supplementary file 1 [file ijms-27-05385-s001.zip › Supplementary_Table_S1_Genes_and_Interactions.xlsx]

## Sheet: S1_Genes_List
Gene_Name
TRIB3
PLAU
IFI16
BTG3
LAPTM5
ST14
EPHA2
PML
STAT5A
CD82
TP53
PLK2
CTSD
KRT15
DDR1
SERPINA3
EZH2
RELA
ETS1
MCM7
ACTB
VIM
MTA1
ITGB4
CAV1
SETDB1
KRT17
HSP90AB1
CCND1
E2F1
BCL2L1
BRCA1
HIF1A
PLAUR
STAT1
STAT3
TGFB1
RB1
FOS
CREB1
PLAT
SQSTM1
REL
NFKB1
CD44
TK1
PARP1
SOD1
HDAC1
LDHB
CSNK2B
KRT5
TGFBR2
ARNT
YWHAB
ARAF
NFE2L2
S100A10
PSMD4
HMGCR
AKT2
TNRC6A
ERBB2
IKBKG
ATF2
PPARD
SLC3A2
UBQLN1
SYNPO
BAX
EGFR
ETV1
MAP3K7
TGFBR1
SMAD4
MAP3K4
INSR
A2M
PAX6
CYP3A4
NEDD9
GADD45B
PPARG
NR3C1
SMAD3
PCGF5
HSPB1
IRF9
ANXA1
UBE2D1
WWP1
E2F4
GABP
ARRB1
EEF1G
HINT1
TM4SF1
MYC
SAT1
NCOA4
AR
BCL6
TRIM29
CASP9
APAF1
BAD
BCL2
BID
MCL1
CASP8
BAK
BCL2L11
BCL2A1
CASP2
XIAP
CASP3
DAXX
FADD
CASP6
CASP7
BIRC2
CASP10
CYC
DIABLO
BIRC5
RXRA
TRADD
PMAIP1
MAP3K5
P21
ERK1

## Sheet: S1_Interactions
Source	Target	Weight	Interaction_Type
STAT3	BCL2L1	1	Activation
STAT3	CCND1	1	Activation
STAT3	MYC	1	Activation
STAT3	HDAC1	1	Activation
STAT3	VIM	1	Activation
AKT2	MDM2	1	Activation
AKT2	NFKB1	1	Activation
HSP90AB1	AKT2	1	Activation
HSP90AB1	STAT3	1	Activation
HSP90AB1	TK1	1	Activation
MDM2	TP53	-1	Inhibition
TP53	BAX	1	Activation
TP53	CASP3	1	Activation
BRCA1	TP53	1	Activation
BAX	CASP9	1	Activation
CASP9	CASP3	1	Activation
BCL2L1	BAX	-1	Inhibition
MCL1	BAX	-1	Inhibition
XIAP	CASP3	-1	Inhibition
NFKB1	BCL2L1	1	Activation
NFKB1	XIAP	1	Activation
HIF1A	BCL2L1	1	Activation
CCND1	TK1	1	Activation
CCND1	VIM	1	Activation
TGFB1	SMAD2	1	Activation
SMAD2	VIM	1	Activation
HDAC1	VIM	-1	Inhibition
HDAC1	CDKN1A	-1	Inhibition
NFKB1	CDKN1A	-1	Inhibition

## Sheet: ReadMe
Description
This table lists all 131 genes analyzed and the 29 core regulatory interactions used in the Boolean network model.
