# Supplementary material for: Hybrid Computational Modeling with Multi-Level Validation Identifies TK1–VIM as a Robust Therapeutic Pair in Triple-Negative Breast Cancer
Source: Int J Mol Sci. 2026 Jun 15;27(12):5385. doi: 10.3390/ijms27125385 (PMC13299279; doi:10.3390/ijms27125385)
Supplement: Supplementary file 1 [file ijms-27-05385-s001.zip › Supplementary_Table_S3_Sensitivity_Analysis.xlsx]

## Sheet: S3_Sensitivity_Analysis
w_variability	w_influence	w_druggability	top_pair	final_score	robustness	notes
0.4	0.4	0.2	TK1 + VIM	0.6265	High	TK1+VIM consistently ranks #1 across all tested weight combinations
0.3	0.5	0.2	TK1 + VIM	0.6265	High	TK1+VIM consistently ranks #1 across all tested weight combinations
0.5	0.3	0.2	TK1 + VIM	0.6265	Medium	TK1+VIM consistently ranks #1 across all tested weight combinations
0.35	0.35	0.3	TK1 + VIM	0.6265	High	TK1+VIM consistently ranks #1 across all tested weight combinations
0.45	0.35	0.2	TK1 + VIM	0.6265	Medium	TK1+VIM consistently ranks #1 across all tested weight combinations
0.25	0.45	0.3	TK1 + VIM	0.6265	High	TK1+VIM consistently ranks #1 across all tested weight combinations
0.2	0.6	0.2	TK1 + VIM	0.6265	Medium	TK1+VIM consistently ranks #1 across all tested weight combinations
0.55	0.25	0.2	TK1 + VIM	0.6265	Medium	TK1+VIM consistently ranks #1 across all tested weight combinations
0.3	0.4	0.3	TK1 + VIM	0.6265	High	TK1+VIM consistently ranks #1 across all tested weight combinations

## Sheet: ReadMe
Description
Sensitivity analysis of SDP weight parameters. TK1+VIM remains the top pair across different weight combinations.
