# Supplementary material for: Hybrid Computational Modeling with Multi-Level Validation Identifies TK1–VIM as a Robust Therapeutic Pair in Triple-Negative Breast Cancer
Source: Int J Mol Sci. 2026 Jun 15;27(12):5385. doi: 10.3390/ijms27125385 (PMC13299279; doi:10.3390/ijms27125385)
Supplement: Supplementary file 1 [file ijms-27-05385-s001.zip › Supplementary_Table_S4_Boolean_vs_AlphaGenome_Comparison.xlsx]

## Sheet: S4_Stratified_Comparison
Compartment	Ontology_terms	n_tracks	TK1_mean	VIM_mean	TK1_VIM_ratio
Mammary epithelium	CL:0002327; UBERON:0008367; CL:0002324; CL:0002326; CL:0002451	13	0.15945	0.14262	1.12
Mammary stroma	CL:0002555; CL:2000071; NTR:0003079	2	0.14608	0.31715	0.46
Stroma / Epithelium ratio	—	—	0.92	2.22	—

## Sheet: S4_Boolean_vs_AlphaGenome
Gene	Boolean_Similarity_to_Apoptotic_Attractor	AlphaGenome_Epithelium_Expression_Mean	AlphaGenome_Stroma_Expression_Mean	AlphaGenome_Log2FC_Inhibition_Epithelium	Impact_on_Normal_Epithelium	Conclusion
TK1	0.9924	0.15945	0.14608	2.92e-06	Negligible	Wide therapeutic window (near-zero transcriptomic perturbation; TK1 protein absent in quiescent cells)
VIM	0.9852	0.14262	0.31715	0.00054268	Negligible	Selectivity driven by EMT-induced upregulation in TNBC over a moderate epithelial baseline; 2.2x higher in stroma

## Sheet: ReadMe
Description
Comparison between Boolean network simulation and AlphaGenome v3 predictions in normal mammary tissue, stratified by compartment (epithelium vs stroma). CORRECTION: this table supersedes the original submission, in which AlphaGenome queries were executed with UBERON:0002107 (liver). All values here derive from alphagenome_v3_results.json, which uses anatomically appropriate mammary ontology terms…
