# Supplementary material for: Hybrid Computational Modeling with Multi-Level Validation Identifies TK1–VIM as a Robust Therapeutic Pair in Triple-Negative Breast Cancer
Source: Int J Mol Sci. 2026 Jun 15;27(12):5385. doi: 10.3390/ijms27125385 (PMC13299279; doi:10.3390/ijms27125385)
Supplement: Supplementary file 1 [file ijms-27-05385-s001.zip › Supplementary_Table_S5_Ontology_Audit.xlsx]

## Sheet: S5_Audit_Log
Manuscript element	Original term (v1/v2)	Original label (incorrect)	Actual label of original term	Corrected term(s) (v3)	Notes
Abstract (AlphaGenome claim)	UBERON:0002107	mammary gland	liver	mammary epithelium pool (5 terms)	Numerical values updated to mammary epithelium (n=13 tracks).
Section 2.6 (heading & body)	UBERON:0002107	mammary gland	liver	epithelium: CL:0002327, UBERON:0008367, CL:0002324, CL:0002326, CL:0002451 | stroma: CL:0002555, CL:2000071, NTR:0003079	Section rewritten with stratified epithelium/stroma analysis.
Section 2.6.2 - Expression in mammary tissue	UBERON:0002107	mammary gland	liver	mammary epithelium pool (13 tracks)	Epithelium TK1=0.159, VIM=0.143. Replaces incorrect v2 liver values (TK1=0.089, VIM=0.031).
Table 4 - AlphaGenome predictions	UBERON:0002107	mammary gland	liver	Stratified epithelium (13 tracks) and stroma (2 tracks)	Table redesigned as a two-row stratified format.
Figures 1-4 (AlphaGenome panels)	UBERON:0002107	mammary gland	liver	mammary epithelium pool; multi-tissue panel now labels UBERON:0002107 as liver (off-target comparator)	All AlphaGenome figures regenerated with the _v3 suffix.
Section 3.2 - Discussion of synergy	UBERON:0002107	mammary gland (implicit)	liver	mammary epithelium / stroma compartments	Interpretation rewritten: selectivity argument now anchored on epi/stroma gradient + literature on TK1 IHC, not on liver-derived ratio.
Section 4.8 - Methods (AlphaGenome)	UBERON:0002107	breast tissue	liver	Stratified mammary ontology terms (see Section 2.6)	Methods rewritten to document ontology selection and validation.
Supplementary Data - raw AlphaGenome	UBERON:0002107	mammary gland	liver	Stratified ontology terms documented per sheet	New file Supplementary_Data_AlphaGenome_v3_Raw.xlsx supersedes the v2 file; v2 retained as audit evidence.

## Sheet: S5_Ontology_Verification
Ontology term	Canonical label (OLS/EBI)	n tracks (AlphaGenome, from S6)	Catalogue status (from S6)	Used in v3 as
CL:0002327	mammary gland epithelial cell	25	available	Mammary epithelium pool
UBERON:0008367	breast epithelium	19	available	Mammary epithelium pool
CL:0002324	basal-myoepithelial cell of mammary gland	11	available	Mammary epithelium pool
CL:0002326	luminal epithelial cell of mammary gland	9	available	Mammary epithelium pool
CL:0002451	mammary stem cell	5	available	Mammary epithelium pool
CL:0002555	fibroblast of mammary gland	5	available	Mammary stroma pool
CL:2000071	mammary microvascular endothelial cell	5	available	Mammary stroma pool
NTR:0003079	fibroblast of breast	4	available	Mammary stroma pool
UBERON:0000310	breast	2	available	Listed/verified; not in final stratified pools
CL:0002617	adipocyte of breast	2	available	Listed/verified; not in final stratified pools
CL:0002580	preadipocyte of the breast	2	available	Listed/verified; not in final stratified pools
UBERON:0001911	mammary gland	0	not_in_catalog	Not used (absent from AlphaGenome catalogue; confirmed via S6)
UBERON:0002107	liver	39	available	liver (off-target organ comparator) - CORRECT in v3
UBERON:0008424	inguinal mammary gland	0	not_in_catalog	Listed/verified; not in final stratified pools

## Sheet: ReadMe
Description
Supplementary Table S5 - Ontology Audit Log. Origin: produced in response to the reviewer observation that UBERON:0002107, used in the original submission as the ontology term for 'normal mammary tissue', is in fact the canonical term for liver. This table is generated reproducibly by 4_generate_ontology_audit.py from two upstream artefacts: (1) mammary_ontology_audit.csv, produced by the pre-fli…
